# Supplementary material for: A novel method to discover fluoroquinolone antibiotic resistance (qnr) genes in fragmented nucleotide sequences
Source: BMC Genomics. 2012 Dec 11;13:695. doi: 10.1186/1471-2164-13-695 (PMC3543242; doi:10.1186/1471-2164-13-695)
Supplement: Additional file 7 — Table S1. Annotation of the 475 groups of sequences discovered in this work. [file 1471-2164-13-695-S7.xlsx]

## Sheet: Groups
Group	Class	Location	Species / Origin	Reference	doi	Group size	Accession	Comment	Group members (Accessions)
1	qnrB	Plasmid		Jacoby et al,qnrB, Another Plasmid-Mediated Gene for Quinolone Resistance, Antimicrob Agents Chemother, 50(4), 2006.	10.1128/​AAC.50.4.1178-1182.2006	509	DQ351241		genbank_microbial1_NC_012556.1 genbank_microbial47_NZ_GG657366.1 genbank_nt_AB379831.1 genbank_nt_AJ609296.2 genbank_nt_AM234698.1 genbank_nt_AM919398.1 genbank_nt_AM919399.1 genbank_nt_DQ303920.1 genbank_nt_DQ351241.1 genbank_nt_DQ777878.1 genbank_nt_EF219134.2 genbank_nt_EF517946.1 genbank_nt_EF520349.1 genbank_nt_EF523819.1 genbank_nt_EF634464.1 genbank_nt_EF660200.1 genbank_nt_EF667294.1 genb…
1	qnrD	Plasmid		Cavaco et al, qnrD, a Novel Gene Conferring Transferable Quinolone Resistance in Salmonella enterica Serovar Kentucky and Bovismorbificans Strains of Human Origin, Antimicrob Agents Chemother, 53(2), 2009.	10.1128/AAC.00997-08	509	FJ228229		genbank_microbial1_NC_012556.1 genbank_microbial47_NZ_GG657366.1 genbank_nt_AB379831.1 genbank_nt_AJ609296.2 genbank_nt_AM234698.1 genbank_nt_AM919398.1 genbank_nt_AM919399.1 genbank_nt_DQ303920.1 genbank_nt_DQ351241.1 genbank_nt_DQ777878.1 genbank_nt_EF219134.2 genbank_nt_EF517946.1 genbank_nt_EF520349.1 genbank_nt_EF523819.1 genbank_nt_EF634464.1 genbank_nt_EF660200.1 genbank_nt_EF667294.1 genb…
1	SprQnr	Chromosome	Serratia proteamaculans	Sánchez et al, Predictive analysis of transmissible quinolone resistance indicates Stenotrophomonas maltophilia as a potential source of a novel family of Qnr determinants, BMC Microbiol, 148(8), 2008.	10.1186/1471-2180-8-148	509	YP_001478290.1		genbank_microbial1_NC_012556.1 genbank_microbial47_NZ_GG657366.1 genbank_nt_AB379831.1 genbank_nt_AJ609296.2 genbank_nt_AM234698.1 genbank_nt_AM919398.1 genbank_nt_AM919399.1 genbank_nt_DQ303920.1 genbank_nt_DQ351241.1 genbank_nt_DQ777878.1 genbank_nt_EF219134.2 genbank_nt_EF517946.1 genbank_nt_EF520349.1 genbank_nt_EF523819.1 genbank_nt_EF634464.1 genbank_nt_EF660200.1 genbank_nt_EF667294.1 genb…
1		Unknown	Serratia odorifera DSM 4582	Predicted in this work		509	NZ_GG753567.1	Whole genome shotgun	genbank_microbial1_NC_012556.1 genbank_microbial47_NZ_GG657366.1 genbank_nt_AB379831.1 genbank_nt_AJ609296.2 genbank_nt_AM234698.1 genbank_nt_AM919398.1 genbank_nt_AM919399.1 genbank_nt_DQ303920.1 genbank_nt_DQ351241.1 genbank_nt_DQ777878.1 genbank_nt_EF219134.2 genbank_nt_EF517946.1 genbank_nt_EF520349.1 genbank_nt_EF523819.1 genbank_nt_EF634464.1 genbank_nt_EF660200.1 genbank_nt_EF667294.1 genb…
2	qnrA	Plasmid		Tran & Jacoby, Mechanism of plasmid-mediated quinolone resistance, Proc Natl Acad Sci USA, 99(8), 2002.	10.1073/pnas.082092899	104	AY070235	Includes synthetic QnrA constructs from mutation study, doi:10.1186/1472-6807-10-33	genbank_microbial1_NC_011617.1 genbank_nt_AB325578.1 genbank_nt_AB469045.1 genbank_nt_AM295981.1 genbank_nt_AY070235.1 genbank_nt_AY259085.1 genbank_nt_AY259086.1 genbank_nt_AY655485.1 genbank_nt_AY675584.1 genbank_nt_AY878717.1 genbank_nt_AY878718.1 genbank_nt_AY906856.1 genbank_nt_AY931017.1 genbank_nt_AY931018.1 genbank_nt_AY987395.1 genbank_nt_DQ058661.1 genbank_nt_DQ058662.1 genbank_nt_DQ058…
3	qnrS	Plasmid		Hata et al, Cloning of a novel gene for quinolone resistance from a transferable plasmid in Shigella flexneri 2b, Antimicrob Agents Chemother 49(2), 2005.	10.1128/AAC.49.2.801-803.2005	89	AB187515		genbank_vibrionales_bacterium_wgs_NZ_AAZW01000001.1 genbank_microbial22_NZ_CH724170.1 genbank_microbial22_NZ_CH902606.1 genbank_microbial63_NC_011744.2 genbank_nt_DQ485529.1 genbank_nt_EF501989.1 genbank_nt_FJ418153.1 genbank_nt_FM954973.2 genbank_nt_GQ336885.1 genbank_nt_GQ914055.1 genbank_nt_HM125704.1 genbank_nt_HM125705.1 genbank_nt_HM125706.1 genbank_microbial1_NC_010886.1 genbank_microbial1…
3	VspQnr	Chromosome	Vibrio splendidus	Sánchez et al, Predictive analysis of transmissible quinolone resistance indicates Stenotrophomonas maltophilia as a potential source of a novel family of Qnr determinants, BMC Microbiol, 148(8), 2008.	10.1186/1471-2180-8-148	89	ZP_00989608.1		genbank_vibrionales_bacterium_wgs_NZ_AAZW01000001.1 genbank_microbial22_NZ_CH724170.1 genbank_microbial22_NZ_CH902606.1 genbank_microbial63_NC_011744.2 genbank_nt_DQ485529.1 genbank_nt_EF501989.1 genbank_nt_FJ418153.1 genbank_nt_FM954973.2 genbank_nt_GQ336885.1 genbank_nt_GQ914055.1 genbank_nt_HM125704.1 genbank_nt_HM125705.1 genbank_nt_HM125706.1 genbank_microbial1_NC_010886.1 genbank_microbial1…
3		Unknown	Vibrionales bacterium	Fonseca et al, New qnr gene cassettes associated with superintegron repeats in Vibrio cholerae O1, Emerg Infect Dis 14(7), 2008.	10.3201/eid1407.080132	89	EDK31146	Whole genome shotgun	genbank_vibrionales_bacterium_wgs_NZ_AAZW01000001.1 genbank_microbial22_NZ_CH724170.1 genbank_microbial22_NZ_CH902606.1 genbank_microbial63_NC_011744.2 genbank_nt_DQ485529.1 genbank_nt_EF501989.1 genbank_nt_FJ418153.1 genbank_nt_FM954973.2 genbank_nt_GQ336885.1 genbank_nt_GQ914055.1 genbank_nt_HM125704.1 genbank_nt_HM125705.1 genbank_nt_HM125706.1 genbank_microbial1_NC_010886.1 genbank_microbial1…
4	qnrVC	Chromosome	Vibrio cholerae	Fonseca et al, New qnr gene cassettes associated with superintegron repeats in Vibrio cholerae O1, Emerg Infect Dis 14(7), 2008.	10.3201/eid1407.080132	87	EU436855	Has been detected in other species; doi:10.1128/AAC.01668-09	genbank_nt_EU436855.2 genbank_nt_FJ968160.1 genbank_nt_GQ891757.1 genbank_nt_GU944730.1 genbank_nt_HM015625.1 genbank_nt_HM015626.1 genbank_nt_HM015627.1 genbank_nt_AB200915.1 genbank_microbial1_NC_011797.1 genbank_nt_EU574928.1 kristiansson_et_al_KN-1766_R6_F05ABFH01D1I5W kristiansson_et_al_KN-1766_R5_F05ABFH01EJCBI kristiansson_et_al_KN-1766_R6_F05ABFH01CE21Z kristiansson_et_al_KN-1766_R5_F05AB…
4		Plasmid	Vibrio fluvialis plasmid pBD146	Predicted in this work		87	EU574928.1		genbank_nt_EU436855.2 genbank_nt_FJ968160.1 genbank_nt_GQ891757.1 genbank_nt_GU944730.1 genbank_nt_HM015625.1 genbank_nt_HM015626.1 genbank_nt_HM015627.1 genbank_nt_AB200915.1 genbank_microbial1_NC_011797.1 genbank_nt_EU574928.1 kristiansson_et_al_KN-1766_R6_F05ABFH01D1I5W kristiansson_et_al_KN-1766_R5_F05ABFH01EJCBI kristiansson_et_al_KN-1766_R6_F05ABFH01CE21Z kristiansson_et_al_KN-1766_R5_F05AB…
5	SmQnr	Chromosome	Stenotrophomonas maltophilia	Sánchez et al, Predictive analysis of transmissible quinolone resistance indicates Stenotrophomonas maltophilia as a potential source of a novel family of Qnr determinants, BMC Microbiol, 148(8), 2008.	10.1186/1471-2180-8-148	49	ZP_01643096.1		genbank_nt_FJ596753.1 genbank_nt_GU565155.1 genbank_nt_AB430840.1 genbank_nt_AB430841.1 genbank_nt_EU681375.2 genbank_nt_EU681377.1 genbank_nt_EU681382.1 genbank_nt_FJ596755.1 genbank_nt_FJ596756.1 genbank_nt_FJ596757.1 genbank_microbial54_NC_010943.1 genbank_nt_AB430842.1 genbank_nt_AB430845.1 genbank_nt_AB430846.1 genbank_nt_AB430847.1 genbank_nt_AB430848.1 genbank_nt_AB430850.1 genbank_nt_AM74…
6		Unknown	Metagenome			25			SRA_SRR033890_SRR033890.336411 MG-RAST_4440616_53313904 SRA_SRR029691_SRR029691.47048 SRA_SRR063543_SRR063543.689115 SRA_SRR063552_SRR063552.522415 SRA_SRR033861_SRR033861.426380 SRA_SRR063901_SRR063901.541521 MG-RAST_4440824_62591052 SRA_SRR029702_SRR029702.348741 SRA_SRR033861_SRR033861.374137 SRA_SRR033890_SRR033890.697692 SRA_SRR063572_SRR063572.508433 SRA_SRR033877_SRR033877.547770 SRA_SRR03…
7	qnrC	Plasmid		Wang et al, New plasmid-mediated quinolone resistance gene, qnrC, found in a clinical isolate of Proteus mirabilis, Antimicrob Agents Chemother 53(5), 2009.	10.1128/AAC.01400-08	16		Includes synthetic QnrC constructs from mutation study, doi:10.1186/1472-6807-10-33	genbank_nt_EU917444.1 genbank_nt_HM011089.1 genbank_nt_HM011090.1 genbank_nt_HM011091.1 genbank_nt_HM011095.1 genbank_nt_HM011098.1 genbank_nt_HM011099.1 genbank_nt_HM011100.1 genbank_nt_HM011101.1 genbank_nt_HM011102.1 genbank_nt_HM011097.1 genbank_nt_HM011096.1 genbank_nt_HM011093.1 genbank_nt_HM011092.1 genbank_nt_HM011094.1 genbank_nt_HM011094.1
8	qnrC	Plasmid		Guo et al, A mutational analysis and molecular dynamics simulation of quinolone resistance proteins QnrA1 and QnrC from Proteus mirabilis, BMC Struct Biol 10(33), 2010.	10.1186/1472-6807-10-33	15	EU917444	Includes synthetic QnrC constructs from mutation study, doi:10.1186/1472-6807-10-33	MG-RAST_4440306_33475984 MG-RAST_4441621_SCUMS_READ_Arctic2402074 MG-RAST_4441622_SCUMS_READ_Arctic2402074 camera_CAM_PROJ_MarineVirome_SCUMS_READ_Arctic2402074 camera_CAM_PROJ_MarineVirome_SCUMS_READ_Arctic2402074 MG-RAST_4440306_33652558 MG-RAST_4441621_SCUMS_READ_Arctic2712906 MG-RAST_4441622_SCUMS_READ_Arctic2712906 camera_CAM_PROJ_MarineVirome_SCUMS_READ_Arctic2712906 camera_CAM_PROJ_MarineV…
9		Unknown	Metagenome			14			SRA_SRR062229_SRR062229.96486 camera_CAM_PROJ_AntarcticaAquatic_CAM_READ_0148580105 SRA_SRR062144_SRR062144.63841 camera_CAM_PROJ_AntarcticaAquatic_CAM_READ_0119128917 SRA_SRR062144_SRR062144.176607 camera_CAM_PROJ_AntarcticaAquatic_CAM_READ_0119354449 SRA_SRR062219_SRR062219.197263 camera_CAM_PROJ_AntarcticaAquatic_CAM_READ_0137472387 SRA_SRR062260_SRR062260.270623 camera_CAM_PROJ_AntarcticaAqua…
10		Unknown	Metagenome			14			SRA_SRR053016_SRR053016.234475 SRA_SRR053026_SRR053026.150329 SRA_SRR063542_SRR063542.16799 SRA_SRR063551_SRR063551.672417 SRA_SRR053026_SRR053026.72675 SRA_SRR063554_SRR063554.826569 SRA_SRR053016_SRR053016.393769 SRA_SRR063553_SRR063553.682479 SRA_SRR063582_SRR063582.115669 MG-RAST_4440823_62312833 SRA_SRR029701_SRR029701.229847 SRA_SRR063554_SRR063554.798541 SRA_SRR063540_SRR063540.106771 SRA_…
11		Unknown	Metagenome			11			MG-RAST_4441580_JCVI_READ_1091143244104 camera_CAM_PROJ_GOS_JCVI_READ_1091143244104 genbank_env_nt_AACY020008979.1 MG-RAST_4440276_27049718 MG-RAST_4443705_SRR000677.146278 SRA_SRR000677_SRR000677.146278 camera_CAM_PROJ_PML_PML_READ_00834481 MG-RAST_4440276_27039608 MG-RAST_4443705_SRR000676.27236 SRA_SRR000676_SRR000676.27236 camera_CAM_PROJ_PML_PML_READ_00944177
12		Unknown	Metagenome			11			SRA_SRR023401_SRR023401.351712 SRA_SRR023401_SRR023401.436333 SRA_SRR066138_SRR066138.573796 camera_CAM_PROJ_GOS_CAM_READ_0235440451 SRA_SRR020488_SRR020488.312841 SRA_SRR020494_SRR020494.48117 camera_CAM_PROJ_HOT_HF_READ_02532631 camera_CAM_PROJ_HOT_HF_READ_02930732 SRA_SRR020490_SRR020490.144482 camera_CAM_PROJ_HOT_HF_READ_03436047 camera_CAM_PROJ_HOT_HF_READ_00825534
13	AhQnr	Chromosome	Aeromonas hydrophila	Sánchez et al, Predictive analysis of transmissible quinolone resistance indicates Stenotrophomonas maltophilia as a potential source of a novel family of Qnr determinants, BMC Microbiol, 148(8), 2008.	10.1186/1471-2180-8-148	10	YP_854820.1		genbank_env_nt_AACY020551314.1 genbank_microbial32_NC_008570.1 genbank_nt_CP000462.1 genbank_aeromonas_hydrophilia_NC_008570.1 MG-RAST_4441570_JCVI_READ_580562 MG-RAST_4441571_JCVI_READ_580562 camera_CAM_PROJ_GOS_JCVI_READ_580562 MG-RAST_4441570_JCVI_READ_93730 MG-RAST_4441571_JCVI_READ_93730 camera_CAM_PROJ_GOS_JCVI_READ_93730
14		Unknown	Metagenome			9			MG-RAST_4445066_FUME0IW01CSK71 SRA_ERR010494_ERR010494.313629 camera_CAM_PROJ_WesternChannelOMM_WesternChannelOMM_READ_00725926 MG-RAST_4445066_FTJKETY02P10Q0 SRA_ERR010494_ERR010494.103242 camera_CAM_PROJ_WesternChannelOMM_WesternChannelOMM_READ_00515539 MG-RAST_4445066_FUIWCAA02TP7I1 SRA_ERR010494_ERR010494.241389 camera_CAM_PROJ_WesternChannelOMM_WesternChannelOMM_READ_00653686
15	VpQnr	Chromosome	Vibrio parahaemolyticus	Saga et al, Vibrio parahaemolyticus chromosomal qnr homologue VPA0095: demonstration by transformation with a mutated gene of its potential to reduce quinolone susceptibility in Escherichia coli, Antimicrob Agents Chemother 49(5), 2005.	10.1128/AAC.49.5.2144-2145.2005	8	ZP_01990287.1		genbank_microbial5_NC_013457.1 genbank_microbial5_NZ_DS267808.1 genbank_nt_CP001806.1 genbank_microbial10_NC_004605.1 genbank_microbial22_NZ_CH902589.1 genbank_microbial40_NZ_DS180205.1 genbank_nt_BA000032.2 genbank_microbial40_NZ_DS180779.1
15	ValQnr	Chromosome	Vibrio alginolyticus	Sánchez et al, Predictive analysis of transmissible quinolone resistance indicates Stenotrophomonas maltophilia as a potential source of a novel family of Qnr determinants, BMC Microbiol, 148(8), 2008.	10.1186/1471-2180-8-148	8	ZP_01261394.1		genbank_microbial5_NC_013457.1 genbank_microbial5_NZ_DS267808.1 genbank_nt_CP001806.1 genbank_microbial10_NC_004605.1 genbank_microbial22_NZ_CH902589.1 genbank_microbial40_NZ_DS180205.1 genbank_nt_BA000032.2 genbank_microbial40_NZ_DS180779.1
16		Unknown	Metagenome			8			MG-RAST_4440054_7743187 camera_CAM_PROJ_SalternMetagenome_NCBI_NT_173270726 genbank_env_nt_ABOL01503461.1 MG-RAST_4440054_8199569 camera_CAM_PROJ_SalternMetagenome_NCBI_NT_173221413 genbank_env_nt_ABOL01552774.1 MG-RAST_4440053_6889713 camera_CAM_PROJ_SalternMetagenome_NCBI_NT_172850258
17		Unknown	Metagenome			7			SRA_SRR063767_SRR063767.162555 camera_CAM_PROJ_AntarcticaAquatic_CAM_READ_0105241345 SRA_SRR062145_SRR062145.511308 camera_CAM_PROJ_AntarcticaAquatic_CAM_READ_0120632843 SRA_SRR062218_SRR062218.205542 camera_CAM_PROJ_AntarcticaAquatic_CAM_READ_0135428363 SRA_SRR062141_SRR062141.85579
18		Unknown	Metagenome			7			SRA_SRR033889_SRR033889.759155 MG-RAST_4440615_53077572 MG-RAST_4440823_61974590 SRA_SRR029697_SRR029697.24205 SRA_SRR029701_SRR029701.489898 SRA_SRR053025_SRR053025.128413 SRA_SRR033890_SRR033890.760850
19		Unknown	Metagenome			6			camera_CAM_PROJ_AntarcticaAquatic_CAM_READ_0173977215 SRA_SRR062177_SRR062177.237657 SRA_SRR062240_SRR062240.154026 camera_CAM_PROJ_AntarcticaAquatic_CAM_READ_0169678461 SRA_SRR062177_SRR062177.290563 camera_CAM_PROJ_AntarcticaAquatic_CAM_READ_0174083027
20		Unknown	Metagenome			6			MG-RAST_4445081_FUVTZFT02QGR23 MG-RAST_4445081_FUZFPBN01COQNW SRA_ERR010482_ERR010482.503187 SRA_ERR010482_ERR010482.545853 camera_CAM_PROJ_WesternChannelOMM_WesternChannelOMM_READ_06001754 camera_CAM_PROJ_WesternChannelOMM_WesternChannelOMM_READ_06044420
21		Unknown	Metagenome			6			MG-RAST_4440825_63518599 SRA_SRR029693_SRR029693.66264 camera_CAM_PROJ_TwinStudy_TwinStudy_READ_09786905 MG-RAST_4440595_55035745 SRA_SRR029694_SRR029694.294445 SRA_SRR063566_SRR063566.372283
22		Unknown	Metagenome			6			SRA_SRR053022_SRR053022.212635 SRA_SRR053022_SRR053022.194875 MG-RAST_4440823_62317880 MG-RAST_4440823_62507706 SRA_SRR029701_SRR029701.137102 SRA_SRR029701_SRR029701.181711
23		Unknown	Metagenome			6			SRA_SRR062184_SRR062184.75293 SRA_SRR062199_SRR062199.148937 SRA_SRR062199_SRR062199.153973 SRA_SRR062248_SRR062248.59457 SRA_SRR062249_SRR062249.486651 SRA_SRR063766_SRR063766.175088
24	VvQnr	Chromosome	Vibrio vulnificus	Sánchez et al, Predictive analysis of transmissible quinolone resistance indicates Stenotrophomonas maltophilia as a potential source of a novel family of Qnr determinants, BMC Microbiol, 148(8), 2008.	10.1186/1471-2180-8-148	5	AAO07889.1		genbank_nt_DQ889870.1 genbank_microbial10_NC_004460.1 genbank_microbial7_NC_005140.1 genbank_nt_AE016796.1 genbank_nt_BA000038.2
25	VfQnr	Chromosome	Aliivibrio fischeri SR5, ES114 and MJ11	Sánchez et al, Predictive analysis of transmissible quinolone resistance indicates Stenotrophomonas maltophilia as a potential source of a novel family of Qnr determinants, BMC Microbiol, 148(8), 2008.	10.1186/1471-2180-8-148	5	ZP_02136549.1	Organism renamed from Vibrio fischeri, doi:10.1186/1471-2148-9-258	genbank_vibrio_fischeri_aliivibrio_wgs_CM001400.1 genbank_vibrio_fischeri_aliivibrio_wgs_CP000020.2 genbank_vibrio_fischeri_aliivibrio_wgs_CP001139.1 genbank_vibrio_fischeri_aliivibrio_wgs_NC_006840.2 genbank_vibrio_fischeri_aliivibrio_wgs_NC_011184.1
26		Unknown	Metagenome			5			MG-RAST_4443711_SRR001663.325630 MG-RAST_4443765_SRR001663.325630 SRA_SRR001663_SRR001663.325630 camera_CAM_PROJ_Synechococcus_Synechococcus_READ_01550797 camera_CAM_PROJ_Synechococcus_Synechococcus_READ_01550797
27		Unknown	Metagenome			5			MG-RAST_4443711_SRR001663.30812 MG-RAST_4443765_SRR001663.30812 SRA_SRR001663_SRR001663.30812 camera_CAM_PROJ_Synechococcus_Synechococcus_READ_01255979 camera_CAM_PROJ_Synechococcus_Synechococcus_READ_01255979
28		Unknown	Metagenome			5			MG-RAST_4443711_SRR001663.369697 MG-RAST_4443765_SRR001663.369697 SRA_SRR001663_SRR001663.369697 camera_CAM_PROJ_Synechococcus_Synechococcus_READ_01594864 camera_CAM_PROJ_Synechococcus_Synechococcus_READ_01594864
29	SpaQnr	Chromosome	Shewanella pealeana	Sánchez et al, Predictive analysis of transmissible quinolone resistance indicates Stenotrophomonas maltophilia as a potential source of a novel family of Qnr determinants, BMC Microbiol, 148(8), 2008.	10.1186/1471-2180-8-148	4	ABV89003.1	Reading frame 6	genbank_microbial36_NC_009901.1 genbank_microbial46_NC_010334.1 genbank_nt_CP000851.1 genbank_nt_CP000931.1
29		Unknown	Shewanella halifaxensis HAW-EB4	Predicted in this work		4	NC_010334.1	Reading frame 4	genbank_microbial36_NC_009901.1 genbank_microbial46_NC_010334.1 genbank_nt_CP000851.1 genbank_nt_CP000931.1
30	SpaQnr	Chromosome	Shewanella pealeana	Sánchez et al, Predictive analysis of transmissible quinolone resistance indicates Stenotrophomonas maltophilia as a potential source of a novel family of Qnr determinants, BMC Microbiol, 148(8), 2008.	10.1186/1471-2180-8-148	4	ABV89003.1	Reading frame 3	genbank_microbial36_NC_009901.1 genbank_microbial46_NC_010334.1 genbank_nt_CP000851.1 genbank_nt_CP000931.1
30		Chromosome	Shewanella halifaxensis HAW-EB4	Predicted in this work		4	NC_010334.1	Reading frame 1	genbank_microbial36_NC_009901.1 genbank_microbial46_NC_010334.1 genbank_nt_CP000851.1 genbank_nt_CP000931.1
31		Unknown	Metagenome			4			SRA_SRR061699_SRR061699.370916 camera_CAM_PROJ_BotanyBay_CAM_READ_0212625941 SRA_SRR061698_SRR061698.511176 camera_CAM_PROJ_BotanyBay_CAM_READ_0213984263
32		Unknown	Metagenome			4			MG-RAST_4443682_NCBI_READ_1113289245783 MG-RAST_4443682_NCBI_READ_1113298202567 camera_CAM_PROJ_AntarcticaAquatic_NCBI_READ_1113289245783 camera_CAM_PROJ_AntarcticaAquatic_NCBI_READ_1113298202567
33		Unknown	Metagenome			4			SRA_SRR035092_SRR035092.190508 camera_CAM_PROJ_AntarcticaAquatic_AntarcticaAquatic_READ_00734148 SRA_SRR035082_SRR035082.423721 camera_CAM_PROJ_AntarcticaAquatic_AntarcticaAquatic_READ_00423720
34		Unknown	Metagenome			4			SRA_SRR062132_SRR062132.1399 camera_CAM_PROJ_AntarcticaAquatic_CAM_READ_0103706787 SRA_SRR063385_SRR063385.224486 camera_CAM_PROJ_AntarcticaAquatic_CAM_READ_0105750127
35		Unknown	Metagenome			4			SRA_SRR062172_SRR062172.518589 camera_CAM_PROJ_AntarcticaAquatic_CAM_READ_0169359413 SRA_SRR062172_SRR062172.307548 camera_CAM_PROJ_AntarcticaAquatic_CAM_READ_0168937331
36		Unknown	Metagenome			4			SRA_SRR063909_SRR063909.1328377 SRA_SRR059127_SRR059127.245263 SRA_SRR063563_SRR063563.810787 SRA_SRR063559_SRR063559.697711
37		Unknown	Metagenome			4			SRA_SRR035097_SRR035097.494540 camera_CAM_PROJ_AntarcticaAquatic_AntarcticaAquatic_READ_06022350 SRA_SRR035097_SRR035097.552993 camera_CAM_PROJ_AntarcticaAquatic_AntarcticaAquatic_READ_06080803
38		Unknown	Metagenome			4			SRA_SRR062246_SRR062246.227927 camera_CAM_PROJ_AntarcticaAquatic_CAM_READ_0185078515 SRA_SRR062243_SRR062243.40748 camera_CAM_PROJ_AntarcticaAquatic_CAM_READ_0179348591
39	PpQnr	Chromosome	Photobacterium profundum SS9 and 3TCK	Sánchez et al, Predictive analysis of transmissible quinolone resistance indicates Stenotrophomonas maltophilia as a potential source of a novel family of Qnr determinants, BMC Microbiol, 148(8), 2008.	10.1186/1471-2180-8-148	3	CAG21998.1		genbank_microbial20_NC_006371.1 genbank_microbial22_NZ_CH724134.1 genbank_nt_CR378675.1
40		Unknown	Shewanella benthica KT99	Sánchez et al, Predictive analysis of transmissible quinolone resistance indicates Stenotrophomonas maltophilia as a potential source of a novel family of Qnr determinants, BMC Microbiol, 148(8), 2008.	10.1186/1471-2180-8-148	3	ZP_02157732.1	Whole genome shotgun	genbank_microbial68_NC_014012.1 genbank_nt_AP011177.1 genbank_shewanella_benthica_wgs_NZ_ABIC01000016.1
40		Chromosome	Shewanella violacea DSS12	Predicted in this work		3	NC_014012.1	Reading frame 6	genbank_microbial68_NC_014012.1 genbank_nt_AP011177.1 genbank_shewanella_benthica_wgs_NZ_ABIC01000016.1
41	VhQnr	Chromosome	Vibrio harveyi	Sánchez et al, Predictive analysis of transmissible quinolone resistance indicates Stenotrophomonas maltophilia as a potential source of a novel family of Qnr determinants, BMC Microbiol, 148(8), 2008.	10.1186/1471-2180-8-148	3	ZP_01985396.1		genbank_microbial26_NC_009784.1 genbank_microbial39_NZ_DS179490.1 genbank_nt_CP000790.1
42	PpQnr	Chromosome	Photobacterium profundum SS9 and 3TCK	Sánchez et al, Predictive analysis of transmissible quinolone resistance indicates Stenotrophomonas maltophilia as a potential source of a novel family of Qnr determinants, BMC Microbiol, 148(8), 2008.	10.1186/1471-2180-8-148	3	CAG21998.1		genbank_microbial20_NC_006371.1 genbank_microbial22_NZ_CH724134.1 genbank_nt_CR378678.1
43	AsQnr	Chromosome	Aeromonas salmonicida subsp. salmonicida	Sánchez et al, Predictive analysis of transmissible quinolone resistance indicates Stenotrophomonas maltophilia as a potential source of a novel family of Qnr determinants, BMC Microbiol, 148(8), 2008.	10.1186/1471-2180-8-148	3	YP_001143795.1		genbank_microbial33_NC_009348.1 genbank_nt_CP000644.1 genbank_aeromonas_salmonicida_NC_009348.1
44		Unknown	Metagenome			3			MG-RAST_4441570_JCVI_READ_525435 MG-RAST_4441571_JCVI_READ_525435 camera_CAM_PROJ_GOS_JCVI_READ_525435
45		Unknown	Metagenome			3			SRA_SRR063771_SRR063771.79108 camera_CAM_PROJ_AntarcticaAquatic_CAM_READ_0182555651 SRA_SRR063771_SRR063771.59202
46		Unknown	Metagenome			3			MG-RAST_4443714_149940_1510_0613 camera_CAM_PROJ_MontereyBay_MontereyBay_READ_00492077 camera_CAM_PROJ_MontereyBay_MontereyBay_READ_00536885
47		Unknown	Metagenome			3			MG-RAST_4441595_JCVI_READ_1095375002484 camera_CAM_PROJ_GOS_JCVI_READ_1095375002484 genbank_env_nt_AACY024020569.1
48		Unknown	Metagenome			3			MG-RAST_4440144_40783555 camera_CAM_PROJ_SalternMetagenome_SalternMetagenome_READ_00084165 genbank_env_nt_ABOC01001931.1
49		Unknown	Metagenome			3			MG-RAST_4443729_297010_0274_3292 camera_CAM_PROJ_BATS_BATS_READ_00475450 camera_CAM_PROJ_BATS_BATS_READ_00491910
50		Unknown	Metagenome			3			MG-RAST_4440041_4228736 camera_CAM_PROJ_LineIsland_LineIsland_READ_01308193 genbank_env_nt_ABMC01081635.1
51		Unknown	Metagenome			3			MG-RAST_4440437_42624862 camera_CAM_PROJ_SalternMetagenome_SalternMetagenome_READ_01575240 genbank_env_nt_ABMI01034738.1
52		Unknown	Metagenome			3			MG-RAST_4440320_35213926 camera_CAM_PROJ_ViralStromatolite_ViralStromatolite_READ_00410255 genbank_env_nt_ABMG01097556.1
53		Unknown	Metagenome			3			MG-RAST_4440320_35375635 camera_CAM_PROJ_ViralStromatolite_ViralStromatolite_READ_00370604 genbank_env_nt_ABMG01194446.1
54		Unknown	Metagenome			3			MG-RAST_4440436_42527203 camera_CAM_PROJ_SalternMetagenome_SalternMetagenome_READ_01701977 genbank_env_nt_ABMF01222131.1
55		Unknown	Metagenome			3			SRA_SRR035083_SRR035083.397957 camera_CAM_PROJ_AntarcticaAquatic_AntarcticaAquatic_READ_01833438 SRA_SRR035083_SRR035083.28771
56		Unknown	Metagenome			3			MG-RAST_4440283_28653277 MG-RAST_4440368_40294048 camera_CAM_PROJ_ChickenCecum_ChickenCecum_READ_00078392
57		Unknown	Metagenome			3			MG-RAST_4440320_35194712 camera_CAM_PROJ_ViralStromatolite_ViralStromatolite_READ_00417174 genbank_env_nt_ABMG01062251.1
58		Unknown	Metagenome			3			MG-RAST_4440320_35379451 camera_CAM_PROJ_ViralStromatolite_ViralStromatolite_READ_00374252 genbank_env_nt_ABMG01108930.1
59		Unknown	Metagenome			3			MG-RAST_4440038_3343867 MG-RAST_4440060_9909160 camera_CAM_PROJ_LineIsland_LineIsland_READ_02433560
60		Unknown	Metagenome			3			MG-RAST_4440320_35162838 camera_CAM_PROJ_ViralStromatolite_ViralStromatolite_READ_00424775 genbank_env_nt_ABMG01224523.1
61		Unknown	Metagenome			3			SRA_SRR010907_SRR010907.23379 SRA_SRR010907_SRR010907.52043 SRA_SRR010908_SRR010908.97661
62		Unknown	Metagenome			3			MG-RAST_4440165_19718854 MG-RAST_4443706_SRR000685.65183 camera_CAM_PROJ_PML_PML_READ_01247167
63		Unknown	Metagenome			3			MG-RAST_4440284_28865564 MG-RAST_4440367_39954789 camera_CAM_PROJ_ChickenCecum_ChickenCecum_READ_00559923
64		Unknown	Metagenome			3			MG-RAST_4440320_35361541 camera_CAM_PROJ_ViralStromatolite_ViralStromatolite_READ_00419847 camera_CAM_PROJ_ViralStromatolite_ViralStromatolite_READ_00471600
65		Unknown	Metagenome			3			SRA_SRR035087_SRR035087.469646 SRA_SRR035082_SRR035082.243340 SRA_SRR035087_SRR035087.286017
66		Unknown	Metagenome			3			SRA_SRR062248_SRR062248.135685 SRA_SRR063766_SRR063766.295218 SRA_SRR063771_SRR063771.329139
67	SfrQnr	Chromosome	Shewanella frigidimarina	Sánchez et al, Predictive analysis of transmissible quinolone resistance indicates Stenotrophomonas maltophilia as a potential source of a novel family of Qnr determinants, BMC Microbiol, 148(8), 2008.	10.1186/1471-2180-8-148	2	YP_750786.1		genbank_microbial23_NC_008345.1 genbank_nt_CP000447.1
68	SseQnr	Chromosome	Shewanella sediminis	Sánchez et al, Predictive analysis of transmissible quinolone resistance indicates Stenotrophomonas maltophilia as a potential source of a novel family of Qnr determinants, BMC Microbiol, 148(8), 2008.	10.1186/1471-2180-8-148	2	ABV35251.1	Reading frame 5	genbank_microbial40_NC_009831.1 genbank_nt_CP000821.1
69		Chromosome	Shewanella piezotolerans WP3	Predicted in this work		2	NC_011566.1		genbank_microbial11_NC_011566.1 genbank_nt_CP000472.1
70		Chromosome	Dickeya dadantii 3937	Predicted in this work		2	NC_014500.1		genbank_microbial8_NC_014500.1 genbank_nt_CP002038.1
71	SliQnr	Chromosome	Shewanella loihica	Sánchez et al, Predictive analysis of transmissible quinolone resistance indicates Stenotrophomonas maltophilia as a potential source of a novel family of Qnr determinants, BMC Microbiol, 148(8), 2008.	10.1186/1471-2180-8-148	2	ABO22341.1		genbank_microbial24_NC_009092.1 genbank_nt_CP000606.1
72		Unknown	Metagenome			2			genbank_nt_AB266127.2 genbank_nt_AB471774.1
73	SseQnr	Chromosome	Shewanella sediminis	Sánchez et al, Predictive analysis of transmissible quinolone resistance indicates Stenotrophomonas maltophilia as a potential source of a novel family of Qnr determinants, BMC Microbiol, 148(8), 2008.	10.1186/1471-2180-8-148	2	ABV35251.1	Reading frame 2	genbank_microbial40_NC_009831.1 genbank_nt_CP000821.1
74	VanQnr	Chromosome	Photobacterium angustum S14	Sánchez et al, Predictive analysis of transmissible quinolone resistance indicates Stenotrophomonas maltophilia as a potential source of a novel family of Qnr determinants, BMC Microbiol, 148(8), 2008.	10.1186/1471-2180-8-148	2	ZP_01234687.1	Organism renamed from Vibrio angustum, doi:10.1186/1471-2148-9-258	genbank_microbial4_NZ_CH724142.1 genbank_photobacterium_angustum_S14_1_AAOJ01000002.1
74		Unknown	Photobacterium sp. SKA34	Predicted in this work		2	NZ_CH724142.1	Whole genome shotgun	genbank_microbial4_NZ_CH724142.1 genbank_photobacterium_angustum_S14_1_AAOJ01000002.1
75		Chromosome	Shewanella violacea DSS12	Predicted in this work		2	NC_014012.1	Reading frame 4	genbank_microbial68_NC_014012.1 genbank_nt_AP011177.1
76		Unknown	Marinomonas sp. MED121	Baquirin & Barlow, Evolution and recombination of the plasmidic qnr alleles, J Mol Evol 67(1), 2008.	10.1007/s00239-008-9131-3	2	NZ_CH672429.1		genbank_microbial22_NZ_CH672429.1 genbank_marinomonas_sp_med121_scf_NZ_CH672429.1
77		Chromosome	Xenorhabdus bovienii SS-2004	Predicted in this work		2	NC_013892.1		genbank_microbial38_NC_013892.1 genbank_nt_FN667741.1
78		Unknown	Metagenome			2			MG-RAST_4441093_80311660 camera_CAM_PROJ_EBPRSludge_JGI_SLUDGE_US_READ_1404626228
79	SwoQnr	Chromosome	Shewanella woodyi	Sánchez et al, Predictive analysis of transmissible quinolone resistance indicates Stenotrophomonas maltophilia as a potential source of a novel family of Qnr determinants, BMC Microbiol, 148(8), 2008.	10.1186/1471-2180-8-148	2	ZP_01539189.1		genbank_microbial35_NC_010506.1 genbank_nt_CP000961.1
80		Unknown	Metagenome			2			SRA_SRR062177_SRR062177.219543 camera_CAM_PROJ_AntarcticaAquatic_CAM_READ_0173940987
81		Unknown	Metagenome			2			SRA_SRR061698_SRR061698.339694 camera_CAM_PROJ_BotanyBay_CAM_READ_0213641299
82		Unknown	Metagenome			2			SRA_SRR062158_SRR062158.46423 camera_CAM_PROJ_AntarcticaAquatic_CAM_READ_0150201525
83		Unknown	Metagenome			2			kristiansson_et_al_KN-1766_R6_F05ABFH01DNYG9 kristiansson_et_al_KN-1766_R6_F05ABFH01DOF5V
84		Unknown	Metagenome			2			SRA_SRR035082_SRR035082.386599 camera_CAM_PROJ_AntarcticaAquatic_AntarcticaAquatic_READ_00386598
85		Unknown	Metagenome			2			SRA_SRR061716_SRR061716.98044 camera_CAM_PROJ_BotanyBay_CAM_READ_0221236123
86		Unknown	Metagenome			2			SRA_SRR002326_SRR002326.59091 camera_CAM_PROJ_IceMetagenome_IceMetagenome_READ_00059090
87		Unknown	Metagenome			2			SRA_SRR062209_SRR062209.103908 camera_CAM_PROJ_AntarcticaAquatic_CAM_READ_0117434365
88		Unknown	Metagenome			2			SRA_SRR038652_SRR038652.28981 SRA_SRR038652_SRR038652.76734
89		Unknown	Metagenome			2			SRA_SRR062243_SRR062243.604838 camera_CAM_PROJ_AntarcticaAquatic_CAM_READ_0180476771
90		Unknown	Metagenome			2			SRA_SRR002326_SRR002326.423840 camera_CAM_PROJ_IceMetagenome_IceMetagenome_READ_00423839
91		Unknown	Metagenome			2			SRA_SRR062177_SRR062177.67827 camera_CAM_PROJ_AntarcticaAquatic_CAM_READ_0173637555
92		Unknown	Metagenome			2			SRA_SRR062193_SRR062193.70556 camera_CAM_PROJ_AntarcticaAquatic_CAM_READ_0200404649
93		Unknown	Metagenome			2			SRA_SRR062223_SRR062223.11236 camera_CAM_PROJ_AntarcticaAquatic_CAM_READ_0142711419
94		Unknown	Metagenome			2			SRA_SRR002326_SRR002326.66466 camera_CAM_PROJ_IceMetagenome_IceMetagenome_READ_00066465
95		Unknown	Metagenome			2			SRA_SRR062201_SRR062201.81593 camera_CAM_PROJ_AntarcticaAquatic_CAM_READ_0107287075
96		Unknown	Metagenome			2			camera_CAM_PROJ_AntarcticaAquatic_CAM_READ_0105670673 SRA_SRR063385_SRR063385.184759
97		Unknown	Metagenome			2			SRA_SRR062165_SRR062165.259045 camera_CAM_PROJ_AntarcticaAquatic_CAM_READ_0159971875
98		Unknown	Metagenome			2			camera_CAM_PROJ_AntarcticaAquatic_CAM_READ_0169404319 SRA_SRR062240_SRR062240.16955
99		Unknown	Metagenome			2			MG-RAST_4441598_JCVI_READ_1095516118509 camera_CAM_PROJ_GOS_JCVI_READ_1095516118509
100		Unknown	Metagenome			2			SRA_SRR062230_SRR062230.342500 camera_CAM_PROJ_AntarcticaAquatic_CAM_READ_0149643385
101		Unknown	Metagenome			2			SRA_SRR062255_SRR062255.23935 camera_CAM_PROJ_AntarcticaAquatic_CAM_READ_0198184569
102		Unknown	Metagenome			2			SRA_SRR091238_SRR091238.831659 SRA_SRR091238_SRR091238.1168214
103		Unknown	Metagenome			2			SRA_SRR062149_SRR062149.7217 camera_CAM_PROJ_AntarcticaAquatic_CAM_READ_0130370621
104		Unknown	Metagenome			2			MG-RAST_4443701_134465_1471_0214 camera_CAM_PROJ_Bacterioplankton_Bacterioplankton_READ_01170062
105		Unknown	Metagenome			2			SRA_SRR035091_SRR035091.290302 camera_CAM_PROJ_AntarcticaAquatic_AntarcticaAquatic_READ_01252246
106		Unknown	Metagenome			2			SRA_SRR035092_SRR035092.126079 camera_CAM_PROJ_AntarcticaAquatic_AntarcticaAquatic_READ_00669719
107		Unknown	Metagenome			2			SRA_SRR061701_SRR061701.56020 camera_CAM_PROJ_BotanyBay_CAM_READ_0215637053
108		Unknown	Metagenome			2			SRA_SRR002326_SRR002326.537945 camera_CAM_PROJ_IceMetagenome_IceMetagenome_READ_00537944
109		Unknown	Metagenome			2			SRA_SRR010907_SRR010907.139132 camera_CAM_PROJ_HOT_HF_READ_01623597
110		Unknown	Metagenome			2			SRA_SRR035095_SRR035095.148099 camera_CAM_PROJ_AntarcticaAquatic_AntarcticaAquatic_READ_07419150
111		Unknown	Metagenome			2			SRA_SRR062625_SRR062625.63935 camera_CAM_PROJ_AntarcticaAquatic_CAM_READ_0128680655
112		Unknown	Metagenome			2			SRA_SRR062255_SRR062255.540846 camera_CAM_PROJ_AntarcticaAquatic_CAM_READ_0199218391
113		Unknown	Metagenome			2			SRA_SRR063576_SRR063576.392501 SRA_SRR059126_SRR059126.411559
114		Unknown	Metagenome			2			camera_CAM_PROJ_AntarcticaAquatic_CAM_READ_0195845797 SRA_SRR062189_SRR062189.10372
115		Unknown	Metagenome			2			MG-RAST_4440059_9455280 camera_CAM_PROJ_SalternMetagenome_SalternMetagenome_READ_02097191
116		Unknown	Metagenome			2			MG-RAST_4440320_35319270 camera_CAM_PROJ_ViralStromatolite_ViralStromatolite_READ_00314587
117		Unknown	Metagenome			2			MG-RAST_4440824_62576172 SRA_SRR029702_SRR029702.78209
118		Unknown	Metagenome			2			SRA_SRR061698_SRR061698.205624 camera_CAM_PROJ_BotanyBay_CAM_READ_0213373159
119		Unknown	Metagenome			2			MG-RAST_4440439_43068103 genbank_env_nt_ABMJ01130313.1
120		Unknown	Metagenome			2			MG-RAST_4440053_8259747 camera_CAM_PROJ_SalternMetagenome_NCBI_NT_184333091
121		Unknown	Metagenome			2			MG-RAST_4440102_12337177 camera_CAM_PROJ_TampaBayPhage_TampaBayPhage_READ_04827218
122		Unknown	Metagenome			2			SRA_SRR010908_SRR010908.153484 camera_CAM_PROJ_HOT_HF_READ_01829299
123		Unknown	Metagenome			2			SRA_SRR035089_SRR035089.376507 camera_CAM_PROJ_AntarcticaAquatic_AntarcticaAquatic_READ_04162002
124		Unknown	Metagenome			2			SRA_SRR062177_SRR062177.8662 camera_CAM_PROJ_AntarcticaAquatic_CAM_READ_0173519225
125		Unknown	Metagenome			2			SRA_SRR063905_SRR063905.1279633 SRA_SRR063554_SRR063554.839079
126		Unknown	Metagenome			2			SRA_SRR070083_SRR070083.1120442 SRA_SRR070083_SRR070083.1293060
127		Unknown	Metagenome			2			SRA_SRR077325_SRR077325.54164 SRA_SRR077361_SRR077361.4475
128		Unknown	Metagenome			2			SRA_SRR077763_SRR077763.109737 SRA_SRR077763_SRR077763.199731
129		Unknown	Metagenome			2			MG-RAST_4440039_3466682 camera_CAM_PROJ_LineIsland_LineIsland_READ_00947170
130		Unknown	Metagenome			2			MG-RAST_4440060_54455824 camera_CAM_PROJ_Microbialites_Microbialites_READ_00317034
131		Unknown	Metagenome			2			MG-RAST_4440102_12384328 camera_CAM_PROJ_TampaBayPhage_TampaBayPhage_READ_04840801
132		Unknown	Metagenome			2			MG-RAST_4440374_39387543 camera_CAM_PROJ_CoralMetagenome_CoralMetagenome_READ_00470455
133		Unknown	Metagenome			2			MG-RAST_4440431_42028465 camera_CAM_PROJ_SalternMetagenome_SalternMetagenome_READ_00666468
134		Unknown	Metagenome			2			SRA_SRR035090_SRR035090.458559 camera_CAM_PROJ_AntarcticaAquatic_AntarcticaAquatic_READ_05371001
135		Unknown	Metagenome			2			SRA_SRR063561_SRR063561.125713 SRA_SRR063564_SRR063564.108301
136		Unknown	Metagenome			2			MG-RAST_4440280_27748256 camera_CAM_PROJ_LineIsland_LineIsland_READ_01776462
137		Unknown	Metagenome			2			SRA_SRR010902_SRR010902.133818 camera_CAM_PROJ_HOT_HF_READ_01148858
138		Unknown	Metagenome			2			SRA_SRR063542_SRR063542.215483 SRA_SRR063542_SRR063542.49065
139		Unknown	Metagenome			2			MG-RAST_4440067_10361720 camera_CAM_PROJ_Microbialites_Microbialites_READ_00551853
140		Unknown	Metagenome			2			SRA_SRR002328_SRR002328.278499 camera_CAM_PROJ_IceMetagenome_IceMetagenome_READ_01072889
141		Unknown	Metagenome			2			SRA_SRR077326_SRR077326.137186 SRA_SRR077378_SRR077378.43881
142		Unknown	Metagenome			2			camera_CAM_PROJ_CCMP1764_CCMP1764_READ_00007139 camera_CAM_PROJ_CCMP1764_CCMP1764_READ_00009824
143		Unknown	Metagenome			2			MG-RAST_4440055_6951683 MG-RAST_4441695_9958067
144		Unknown	Metagenome			2			MG-RAST_4440067_10411685 camera_CAM_PROJ_Microbialites_Microbialites_READ_00682516
145		Unknown	Metagenome			2			MG-RAST_4440320_35291590 camera_CAM_PROJ_ViralStromatolite_ViralStromatolite_READ_00269550
146		Unknown	Metagenome			2			MG-RAST_4440423_41637753 MG-RAST_4440440_43412077
147		Unknown	Metagenome			2			MG-RAST_4440610_51445628 SRA_SRR029686_SRR029686.144087
148		Unknown	Metagenome			2			MG-RAST_4440615_53087181 SRA_SRR029697_SRR029697.500324
149		Unknown	Metagenome			2			MG-RAST_4441658_JCVI_READ_1095913054686 camera_CAM_PROJ_GOS_JCVI_READ_1095913054686
150		Unknown	Metagenome			2			SRA_SRR061705_SRR061705.331394 camera_CAM_PROJ_BotanyBay_CAM_READ_0226481377
151		Unknown	Metagenome			2			SRA_SRR061713_SRR061713.196686 camera_CAM_PROJ_BotanyBay_CAM_READ_0217713201
152		Unknown	Metagenome			2			MG-RAST_4440038_3384501 MG-RAST_4440060_9990457
153		Unknown	Metagenome			2			MG-RAST_4440067_10119948 camera_CAM_PROJ_Microbialites_Microbialites_READ_00613290
154		Unknown	Metagenome			2			MG-RAST_4440640_55554241 SRA_SRR029698_SRR029698.336239
155		Unknown	Metagenome			2			MG-RAST_4440825_63104099 SRA_SRR029693_SRR029693.432429
156		Unknown	Metagenome			2			SRA_SRR062193_SRR062193.439394 camera_CAM_PROJ_AntarcticaAquatic_CAM_READ_0201142313
157		Unknown	Metagenome			2			MG-RAST_4440282_28199024 MG-RAST_4440282_28361347
158		Unknown	Metagenome			2			MG-RAST_4440320_35301343 camera_CAM_PROJ_ViralStromatolite_ViralStromatolite_READ_00238713
159		Unknown	Metagenome			2			SRA_SRR043581_SRR043581.132933 SRA_SRR043581_SRR043581.170801
160		Unknown	Metagenome			2			MG-RAST_4440423_41681558 MG-RAST_4440440_43542005
161		Unknown	Metagenome			2			MG-RAST_4444077_FT9FZH301AM2AL SRA_ERR010489_ERR010489.45711
162		Unknown	Metagenome			2			SRA_SRR035084_SRR035084.168430 SRA_SRR035084_SRR035084.510526
163		Unknown	Metagenome			2			MG-RAST_4440423_41742646 MG-RAST_4440440_43720414
164		Unknown	Metagenome			2			SRA_SRR063385_SRR063385.184759 camera_CAM_PROJ_AntarcticaAquatic_CAM_READ_0105670673
165		Unknown	Metagenome			2			SRA_SRR062169_SRR062169.129413 SRA_SRR062170_SRR062170.129413
166		Chromosome	Vibrio furnissii NCTC	Predicted in this work		1	CP002378.1		genbank_nt_CP002378.1
167		Chromosome	Vibrio shilonii AK1	Sánchez et al, Predictive analysis of transmissible quinolone resistance indicates Stenotrophomonas maltophilia as a potential source of a novel family of Qnr determinants, BMC Microbiol, 148(8), 2008.	10.1186/1471-2180-8-148	1			genbank_vibrio_shilonii_ak1_NZ_ABCH01000003.1
168		Unknown	Psychromonas sp. CNPT3	Sánchez et al, Predictive analysis of transmissible quinolone resistance indicates Stenotrophomonas maltophilia as a potential source of a novel family of Qnr determinants, BMC Microbiol, 148(8), 2008.	10.1186/1471-2180-8-148	1	NZ_CH902574.1	Whole genome shotgun	genbank_microbial22_NZ_CH902574.1
169	MsQnr	Unknown	Moritella sp. PE36	Sánchez et al, Predictive analysis of transmissible quinolone resistance indicates Stenotrophomonas maltophilia as a potential source of a novel family of Qnr determinants, BMC Microbiol, 148(8), 2008.	10.1186/1471-2180-8-148	1	ZP_01897167.1	Whole genome shotgun	genbank_moritella_sp_NZ_ABCQ01000005.1
170		Unknown	Vibrio parahaemolyticus 16 scf_1108854221942	Saga et al, Vibrio parahaemolyticus chromosomal qnr homologue VPA0095: demonstration by transformation with a mutated gene of its potential to reduce quinolone susceptibility in Escherichia coli, Antimicrob Agents Chemother 49(5), 2005.	10.1128/AAC.49.5.2144-2145.2005	1	NZ_DS999368.1	Whole genome shotgun	genbank_microbial34_NZ_DS999368.1
171		Unknown	Metagenome			1			genbank_env_nt_AACY020297884.1
172		Unknown	Metagenome			1			SRA_SRR070084_SRR070084.71079
173		Unknown	Metagenome			1			camera_CAM_PROJ_AntarcticaAquatic_CAM_READ_0148913015
174		Unknown	Metagenome			1			MG-RAST_4449104_GIWPLUA01BOK6J
175		Unknown	Metagenome			1			SRA_SRR038652_SRR038652.260294
176		Unknown	Metagenome			1			SRA_SRR063544_SRR063544.352553
177		Unknown	Metagenome			1			camera_CAM_P_0000545_CAM_READ_0072765665
178		Unknown	Metagenome			1			SRA_SRR063543_SRR063543.78273
179		Unknown	Metagenome			1			SRA_SRR077320_SRR077320.51452
180		Unknown	Metagenome			1			SRA_SRR063386_SRR063386.137078
181		Unknown	Metagenome			1			MG-RAST_4445129_031008_0920_0521
182		Unknown	Metagenome			1			SRA_SRR038652_SRR038652.219683
183		Unknown	Metagenome			1			camera_CAM_PROJ_BATS_BATS_READ_04170952
184		Unknown	Metagenome			1			camera_CAM_P_0000545_CAM_READ_0073035767
185		Unknown	Metagenome			1			SRA_SRR036384_SRR036384.30751
186		Unknown	Metagenome			1			SRA_SRR053022_SRR053022.225417
187		Unknown	Metagenome			1			SRA_SRR091237_SRR091237.737049
188		Unknown	Metagenome			1			SRA_SRR043314_SRR043314.19667
189		Unknown	Metagenome			1			camera_CAM_P_0000545_CAM_READ_0078447899
190		Unknown	Metagenome			1			MG-RAST_4445129_057677_2702_3546
191		Unknown	Metagenome			1			camera_CAM_PROJ_BisonMetagenome_BisonMetagenome_READ_00210356
192		Unknown	Metagenome			1			kristiansson_et_al_KN-1766_R5_F05ABFH01DV6U9
193		Unknown	Metagenome			1			MG-RAST_4449103_GIWPLUA02HNIVX
194		Unknown	Metagenome			1			SRA_SRR036382_SRR036382.69045
195		Unknown	Metagenome			1			SRA_SRR063905_SRR063905.1214529
196		Unknown	Metagenome			1			SRA_SRR084747_SRR084747.149633
197		Unknown	Metagenome			1			camera_CAM_PROJ_BATS_BATS_READ_05125514
198		Unknown	Metagenome			1			camera_CAM_P_0000545_CAM_READ_0072808429
199		Unknown	Metagenome			1			camera_CAM_P_0000545_CAM_READ_0080887271
200		Unknown	Metagenome			1			SRA_SRR077353_SRR077353.388478
201		Unknown	Metagenome			1			camera_CAM_P_0000545_CAM_READ_0077273601
202		Unknown	Metagenome			1			SRA_SRR070083_SRR070083.272233
203		Unknown	Metagenome			1			MG-RAST_4440327_36669626
204		Unknown	Metagenome			1			SRA_SRR033549_SRR033549.360099
205		Unknown	Metagenome			1			SRA_SRR062132_SRR062132.488035
206		Unknown	Metagenome			1			SRA_SRR062183_SRR062183.257922
207		Unknown	Metagenome			1			SRA_SRR077353_SRR077353.174501
208		Unknown	Metagenome			1			SRA_SRR084748_SRR084748.103285
209		Unknown	Metagenome			1			MG-RAST_4445129_070634_3216_0318
210		Unknown	Metagenome			1			SRA_SRR035083_SRR035083.439282
211		Unknown	Metagenome			1			SRA_SRR062159_SRR062159.209830
212		Unknown	Metagenome			1			SRA_SRR063555_SRR063555.606045
213		Unknown	Metagenome			1			SRA_SRR066139_SRR066139.94554
214		Unknown	Metagenome			1			SRA_SRR077320_SRR077320.328962
215		Unknown	Metagenome			1			SRA_SRR091237_SRR091237.856444
216		Unknown	Metagenome			1			MG-RAST_4440328_36699635
217		Unknown	Metagenome			1			SRA_SRR062181_SRR062181.62934
218		Unknown	Metagenome			1			SRA_SRR084748_SRR084748.87510
219		Unknown	Metagenome			1			SRA_SRR091238_SRR091238.469019
220		Unknown	Metagenome			1			camera_CAM_PROJ_FossilMetagenome_NCBI_GNL_DNPX6MG04IFC4O
221		Unknown	Metagenome			1			kristiansson_et_al_KN-1766_R5_F05ABFH01AHJVJ
222		Unknown	Metagenome			1			SRA_SRR035087_SRR035087.364613
223		Unknown	Metagenome			1			SRA_SRR062263_SRR062263.438467
224		Unknown	Metagenome			1			SRA_SRR070081_SRR070081.704871
225		Unknown	Metagenome			1			SRA_SRR077314_SRR077314.378534
226		Unknown	Metagenome			1			SRA_SRR077377_SRR077377.559240
227		Unknown	Metagenome			1			MG-RAST_4440065_9617462
228		Unknown	Metagenome			1			MG-RAST_4444196_FFYNNUV01A3E3E
229		Unknown	Metagenome			1			MG-RAST_4445126_291639_1022_1474
230		Unknown	Metagenome			1			SRA_SRR035083_SRR035083.17981
231		Unknown	Metagenome			1			SRA_SRR035093_SRR035093.79770
232		Unknown	Metagenome			1			SRA_SRR061688_SRR061688.128023
233		Unknown	Metagenome			1			SRA_SRR063900_SRR063900.599073
234		Unknown	Metagenome			1			SRA_SRR077360_SRR077360.6751
235		Unknown	Metagenome			1			SRA_SRR077363_SRR077363.467124
236		Unknown	Metagenome			1			camera_CAM_PROJ_ReclaimedWaterVirues_ReclaimedWaterVirues_READ_01024685
237		Unknown	Metagenome			1			MG-RAST_4440054_7755585
238		Unknown	Metagenome			1			MG-RAST_4440281_27991993
239		Unknown	Metagenome			1			MG-RAST_4440329_36734303
240		Unknown	Metagenome			1			MG-RAST_4440411_40582729
241		Unknown	Metagenome			1			MG-RAST_4440436_42484430
242		Unknown	Metagenome			1			MG-RAST_4440439_43644476
243		Unknown	Metagenome			1			Meta-HIT_MH0012_C18581597_1_MH0012
244		Unknown	Metagenome			1			SRA_SRR014854_SRR014854.15027
245		Unknown	Metagenome			1			SRA_SRR033890_SRR033890.329357
246		Unknown	Metagenome			1			SRA_SRR037008_SRR037008.817846
247		Unknown	Metagenome			1			SRA_SRR062151_SRR062151.445797
248		Unknown	Metagenome			1			SRA_SRR062182_SRR062182.419005
249		Unknown	Metagenome			1			SRA_SRR062230_SRR062230.67831
250		Unknown	Metagenome			1			SRA_SRR062244_SRR062244.131327
251		Unknown	Metagenome			1			SRA_SRR062244_SRR062244.771
252		Unknown	Metagenome			1			SRA_SRR062247_SRR062247.74450
253		Unknown	Metagenome			1			SRA_SRR070082_SRR070082.265086
254		Unknown	Metagenome			1			SRA_SRR070082_SRR070082.596995
255		Unknown	Metagenome			1			SRA_SRR070084_SRR070084.1006141
256		Unknown	Metagenome			1			SRA_SRR077352_SRR077352.442411
257		Unknown	Metagenome			1			SRA_SRR077377_SRR077377.171596
258		Unknown	Metagenome			1			camera_CAM_PROJ_FossilMetagenome_NCBI_GNL_DNPX6MG04I9ZH7
259		Unknown	Metagenome			1			kristiansson_et_al_KN-1766_R5_F05ABFH01B2PXJ
260		Unknown	Metagenome			1			MG-RAST_4440054_8393105
261		Unknown	Metagenome			1			MG-RAST_4440324_36292031
262		Unknown	Metagenome			1			MG-RAST_4440327_36639221
263		Unknown	Metagenome			1			MG-RAST_4440327_36675703
264		Unknown	Metagenome			1			MG-RAST_4440411_40676522
265		Unknown	Metagenome			1			MG-RAST_4440412_40726737
266		Unknown	Metagenome			1			MG-RAST_4440439_43707614
267		Unknown	Metagenome			1			SRA_SRR014854_SRR014854.6393
268		Unknown	Metagenome			1			SRA_SRR033861_SRR033861.750107
269		Unknown	Metagenome			1			SRA_SRR036384_SRR036384.307803
270		Unknown	Metagenome			1			SRA_SRR037008_SRR037008.1086941
271		Unknown	Metagenome			1			SRA_SRR053028_SRR053028.225173
272		Unknown	Metagenome			1			SRA_SRR062144_SRR062144.31149
273		Unknown	Metagenome			1			SRA_SRR062147_SRR062147.47636
274		Unknown	Metagenome			1			SRA_SRR062216_SRR062216.366773
275		Unknown	Metagenome			1			SRA_SRR062227_SRR062227.4086
276		Unknown	Metagenome			1			SRA_SRR062236_SRR062236.545259
277		Unknown	Metagenome			1			SRA_SRR070081_SRR070081.645646
278		Unknown	Metagenome			1			SRA_SRR070081_SRR070081.950704
279		Unknown	Metagenome			1			SRA_SRR077313_SRR077313.556861
280		Unknown	Metagenome			1			SRA_SRR077358_SRR077358.256063
281		Unknown	Metagenome			1			SRA_SRR077363_SRR077363.306574
282		Unknown	Metagenome			1			SRA_SRR084747_SRR084747.72266
283		Unknown	Metagenome			1			SRA_SRR084747_SRR084747.72266
284		Unknown	Metagenome			1			MG-RAST_4440040_3900812
285		Unknown	Metagenome			1			MG-RAST_4440054_7011791
286		Unknown	Metagenome			1			MG-RAST_4440059_9461627
287		Unknown	Metagenome			1			MG-RAST_4440320_35278136
288		Unknown	Metagenome			1			MG-RAST_4440329_36868385
289		Unknown	Metagenome			1			MG-RAST_4440420_40957091
290		Unknown	Metagenome			1			MG-RAST_4440436_42436506
291		Unknown	Metagenome			1			MG-RAST_4440438_43372977
292		Unknown	Metagenome			1			MG-RAST_4440439_43016504
293		Unknown	Metagenome			1			MG-RAST_4440439_43111132
294		Unknown	Metagenome			1			MG-RAST_4440439_43329666
295		Unknown	Metagenome			1			MG-RAST_4440439_43423381
296		Unknown	Metagenome			1			MG-RAST_4440439_43481717
297		Unknown	Metagenome			1			MG-RAST_4443697_200514_0440_2782
298		Unknown	Metagenome			1			SRA_SRR010908_SRR010908.12161
299		Unknown	Metagenome			1			SRA_SRR023398_SRR023398.117558
300		Unknown	Metagenome			1			SRA_SRR035092_SRR035092.171928
301		Unknown	Metagenome			1			SRA_SRR036390_SRR036390.550070
302		Unknown	Metagenome			1			SRA_SRR038651_SRR038651.150925
303		Unknown	Metagenome			1			SRA_SRR038651_SRR038651.167117
304		Unknown	Metagenome			1			SRA_SRR059127_SRR059127.47421
305		Unknown	Metagenome			1			SRA_SRR061701_SRR061701.383321
306		Unknown	Metagenome			1			SRA_SRR061731_SRR061731.1327471
307		Unknown	Metagenome			1			SRA_SRR062182_SRR062182.69278
308		Unknown	Metagenome			1			SRA_SRR062227_SRR062227.41558
309		Unknown	Metagenome			1			SRA_SRR062232_SRR062232.111485
310		Unknown	Metagenome			1			SRA_SRR062243_SRR062243.148576
311		Unknown	Metagenome			1			SRA_SRR062243_SRR062243.441549
312		Unknown	Metagenome			1			SRA_SRR063386_SRR063386.192442
313		Unknown	Metagenome			1			SRA_SRR063766_SRR063766.264797
314		Unknown	Metagenome			1			SRA_SRR063768_SRR063768.104611
315		Unknown	Metagenome			1			SRA_SRR063768_SRR063768.213217
316		Unknown	Metagenome			1			SRA_SRR063771_SRR063771.317749
317		Unknown	Metagenome			1			SRA_SRR077315_SRR077315.384327
318		Unknown	Metagenome			1			SRA_SRR077315_SRR077315.84323
319		Unknown	Metagenome			1			SRA_SRR077326_SRR077326.300780
320		Unknown	Metagenome			1			SRA_SRR077348_SRR077348.396592
321		Unknown	Metagenome			1			SRA_SRR084748_SRR084748.125993
322		Unknown	Metagenome			1			camera_CAM_PROJ_DayNight_DayNight_READ_00231019
323		Unknown	Unknown			1			genbank_nt_XM_003096933.1
324		Unknown	Metagenome			1			kristiansson_et_al_KN-1766_R5_F05ABFH01B2PXJ
325		Unknown	Metagenome			1			MG-RAST_4440052_6466450
326		Unknown	Metagenome			1			MG-RAST_4440321_35406539
327		Unknown	Metagenome			1			MG-RAST_4440422_41196173
328		Unknown	Metagenome			1			MG-RAST_4443731_451675_3863_2707
329		Unknown	Metagenome			1			SRA_SRR010907_SRR010907.10750
330		Unknown	Metagenome			1			SRA_SRR010907_SRR010907.79595
331		Unknown	Metagenome			1			SRA_SRR014854_SRR014854.98958
332		Unknown	Metagenome			1			SRA_SRR033874_SRR033874.522264
333		Unknown	Metagenome			1			SRA_SRR049943_SRR049943.198041
334		Unknown	Metagenome			1			SRA_SRR063540_SRR063540.204623
335		Unknown	Metagenome			1			SRA_SRR077314_SRR077314.12177
336		Unknown	Metagenome			1			SRA_SRR084746_SRR084746.78815
337		Unknown	Metagenome			1			SRA_SRR084748_SRR084748.110895
338		Unknown	Metagenome			1			kristiansson_et_al_KN-1766_R5_F05ABFH01ES2WM
339		Unknown	Metagenome			1			MG-RAST_4440436_42487503
340		Unknown	Metagenome			1			MG-RAST_4440436_42525085
341		Unknown	Metagenome			1			MG-RAST_4440437_42629316
342		Unknown	Metagenome			1			MG-RAST_4440825_62850587
343		Unknown	Metagenome			1			MG-RAST_4443688_NCBI_BBAY_READ_1106073089474
344		Unknown	Metagenome			1			MG-RAST_4443725_273576_0607_2523
345		Unknown	Metagenome			1			MG-RAST_4443738_009633_3496_2988
346		Unknown	Metagenome			1			MG-RAST_4444083_FUME0IW02QEN0R
347		Unknown	Metagenome			1			SRA_ERR010496_ERR010496.209149
348		Unknown	Metagenome			1			SRA_SRR010899_SRR010899.135772
349		Unknown	Metagenome			1			SRA_SRR010907_SRR010907.30064
350		Unknown	Metagenome			1			SRA_SRR029693_SRR029693.242378
351		Unknown	Metagenome			1			SRA_SRR049943_SRR049943.199309
352		Unknown	Metagenome			1			SRA_SRR053017_SRR053017.181669
353		Unknown	Metagenome			1			SRA_SRR062193_SRR062193.468780
354		Unknown	Metagenome			1			SRA_SRR062226_SRR062226.412994
355		Unknown	Metagenome			1			SRA_SRR063768_SRR063768.26388
356		Unknown	Metagenome			1			SRA_SRR084748_SRR084748.11649
357		Unknown	Metagenome			1			SRA_SRR084748_SRR084748.31307
358		Unknown	Metagenome			1			camera_CAM_PROJ_BotanyBay_NCBI_BBAY_READ_1106073089474
359		Unknown	Metagenome			1			camera_CAM_P_0000523_CAM_READ_0099967919
360		Unknown	Metagenome			1			kristiansson_et_al_KN-1766_R5_F05ABFH01D8G4I
361		Unknown	Metagenome			1			kristiansson_et_al_KN-1766_R5_F05ABFH01EEK2C
362		Unknown	Metagenome			1			kristiansson_et_al_KN-1766_S_F05ABFH01BKDBI
363		Unknown	Metagenome			1			MG-RAST_4440102_12387476
364		Unknown	Metagenome			1			MG-RAST_4440281_28109952
365		Unknown	Metagenome			1			MG-RAST_4440320_35268577
366		Unknown	Metagenome			1			MG-RAST_4440323_36216201
367		Unknown	Metagenome			1			MG-RAST_4440329_36735464
368		Unknown	Metagenome			1			MG-RAST_4440423_41502343
369		Unknown	Metagenome			1			MG-RAST_4440440_43234245
370		Unknown	Metagenome			1			SRA_SRR006906_SRR006906.194575
371		Unknown	Metagenome			1			SRA_SRR049943_SRR049943.195231
372		Unknown	Metagenome			1			SRA_SRR062157_SRR062157.7022
373		Unknown	Metagenome			1			SRA_SRR062173_SRR062173.57401
374		Unknown	Metagenome			1			SRA_SRR062188_SRR062188.474457
375		Unknown	Metagenome			1			SRA_SRR062190_SRR062190.65518
376		Unknown	Metagenome			1			SRA_SRR062193_SRR062193.413064
377		Unknown	Metagenome			1			SRA_SRR063572_SRR063572.551503
378		Unknown	Metagenome			1			SRA_SRR077319_SRR077319.282558
379		Unknown	Metagenome			1			camera_CAM_PROJ_Bbre_splicing_Bbre_splicing_READ_00002391
380		Unknown	Metagenome			1			camera_CAM_PROJ_Bbre_splicing_Bbre_splicing_READ_00076435
381		Unknown	Metagenome			1			camera_CAM_PROJ_Sapelo2008_Sapelo2008_READ_00610905
382		Unknown	Metagenome			1			camera_CAM_PROJ_TampaBayPhage_TampaBayPhage_READ_05000960
383		Unknown	Metagenome			1			genbank_env_nt_AACY021443721.1
384		Unknown	Metagenome			1			kristiansson_et_al_KN-1766_R4_F05ABFH01B7Y9S
385		Unknown	Metagenome			1			kristiansson_et_al_KN-1766_R5_F05ABFH01AJV62
386		Unknown	Metagenome			1			kristiansson_et_al_KN-1766_R5_F05ABFH01AUADM
387		Unknown	Metagenome			1			kristiansson_et_al_KN-1766_R5_F05ABFH01C48TZ
388		Unknown	Metagenome			1			kristiansson_et_al_KN-1766_R5_F05ABFH01D2MEI
389		Unknown	Metagenome			1			kristiansson_et_al_KN-1766_R5_F05ABFH01DJZGJ
390		Unknown	Metagenome			1			kristiansson_et_al_KN-1766_R5_F05ABFH01EHPRQ
391		Unknown	Metagenome			1			kristiansson_et_al_KN-1766_R5_F05ABFH01EQBC5
392		Unknown	Metagenome			1			kristiansson_et_al_KN-1766_R6_F05ABFH01BWQ14
393		Unknown	Metagenome			1			MG-RAST_4440053_7652175
394		Unknown	Metagenome			1			MG-RAST_4440053_7825639
395		Unknown	Metagenome			1			MG-RAST_4440067_10142920
396		Unknown	Metagenome			1			MG-RAST_4440067_10175414
397		Unknown	Metagenome			1			MG-RAST_4440102_12291647
398		Unknown	Metagenome			1			MG-RAST_4440102_12313778
399		Unknown	Metagenome			1			MG-RAST_4440323_36206437
400		Unknown	Metagenome			1			MG-RAST_4440414_40697696
401		Unknown	Metagenome			1			MG-RAST_4440436_42702267
402		Unknown	Metagenome			1			Meta-HIT_MH0028_scaffold64937_1_MH0028
403		Unknown	Metagenome			1			SRA_SRR010902_SRR010902.78305
404		Unknown	Metagenome			1			SRA_SRR035094_SRR035094.73443
405		Unknown	Metagenome			1			SRA_SRR043582_SRR043582.120765
406		Unknown	Metagenome			1			SRA_SRR053012_SRR053012.354401
407		Unknown	Metagenome			1			SRA_SRR053017_SRR053017.49117
408		Unknown	Metagenome			1			SRA_SRR062152_SRR062152.346408
409		Unknown	Metagenome			1			SRA_SRR062180_SRR062180.29966
410		Unknown	Metagenome			1			SRA_SRR062184_SRR062184.193307
411		Unknown	Metagenome			1			SRA_SRR062184_SRR062184.359762
412		Unknown	Metagenome			1			SRA_SRR062197_SRR062197.89072
413		Unknown	Metagenome			1			SRA_SRR084747_SRR084747.156749
414		Unknown	Metagenome			1			camera_CAM_PROJ_AntarcticaAquatic_CAM_READ_0208619669
415		Unknown	Metagenome			1			camera_CAM_PROJ_Microbialites_Microbialites_READ_00444363
416		Unknown	Metagenome			1			camera_CAM_PROJ_Microbialites_Microbialites_READ_00450342
417		Unknown	Metagenome			1			camera_CAM_PROJ_SalternMetagenome_NCBI_NT_172881146
418		Unknown	Metagenome			1			camera_CAM_PROJ_SalternMetagenome_NCBI_NT_184243806
419		Unknown	Metagenome			1			camera_CAM_PROJ_TampaBayPhage_TampaBayPhage_READ_04871199
420		Unknown	Metagenome			1			camera_CAM_PROJ_TampaBayPhage_TampaBayPhage_READ_04979156
421		Unknown	Metagenome			1			camera_CAM_PROJ_ViralStromatolite_ViralStromatolite_READ_00985753
422		Unknown	Metagenome			1			genbank_env_nt_ABOK01504627.1
423		Unknown	Metagenome			1			kristiansson_et_al_KN-1766_R1_F05ABFH01EKXWX
424		Unknown	Metagenome			1			kristiansson_et_al_KN-1766_R5_F05ABFH01AE9KV
425		Unknown	Metagenome			1			kristiansson_et_al_KN-1766_R5_F05ABFH01BKLVT
426		Unknown	Metagenome			1			kristiansson_et_al_KN-1766_R5_F05ABFH01CKQ5U
427		Unknown	Metagenome			1			kristiansson_et_al_KN-1766_R5_F05ABFH01DJ2VY
428		Unknown	Metagenome			1			kristiansson_et_al_KN-1766_R5_F05ABFH01DO455
429		Unknown	Metagenome			1			kristiansson_et_al_KN-1766_R5_F05ABFH01EI22N
430		Unknown	Metagenome			1			kristiansson_et_al_KN-1766_R6_F05ABFH01C171G
431		Unknown	Metagenome			1			MG-RAST_4440053_8578155
432		Unknown	Metagenome			1			MG-RAST_4440053_8731885
433		Unknown	Metagenome			1			MG-RAST_4440060_54423582
434		Unknown	Metagenome			1			MG-RAST_4440067_10244822
435		Unknown	Metagenome			1			MG-RAST_4440355_38260073
436		Unknown	Metagenome			1			MG-RAST_4440414_40634221
437		Unknown	Metagenome			1			MG-RAST_4440414_40638019
438		Unknown	Metagenome			1			MG-RAST_4441679_12143342
439		Unknown	Metagenome			1			SRA_SRR053035_SRR053035.70931
440		Unknown	Metagenome			1			SRA_SRR062256_SRR062256.204935
441		Unknown	Metagenome			1			SRA_SRR077364_SRR077364.460708
442		Unknown	Metagenome			1			SRA_SRR084747_SRR084747.209327
443		Unknown	Metagenome			1			SRA_SRR084748_SRR084748.153323
444		Unknown	Metagenome			1			camera_CAM_PROJ_Microbialites_Microbialites_READ_00656001
445		Unknown	Metagenome			1			camera_CAM_PROJ_SalternMetagenome_NCBI_NT_172828046
446		Unknown	Metagenome			1			camera_CAM_PROJ_SalternMetagenome_NCBI_NT_184462785
447		Unknown	Metagenome			1			camera_CAM_PROJ_SynechococcusWH7803_SynechococcusWH7803_READ_00067826
448		Unknown	Metagenome			1			genbank_env_nt_ABOK01215181.1
449		Unknown	Metagenome			1			genbank_env_nt_ABOK01557727.1
450		Unknown	Metagenome			1			kristiansson_et_al_KN-1766_R5_F05ABFH01AZKRV
451		Unknown	Metagenome			1			kristiansson_et_al_KN-1766_R5_F05ABFH01D3FD9
452		Unknown	Metagenome			1			kristiansson_et_al_KN-1766_S_F05ABFH01BKZFS
453		Unknown	Metagenome			1			MG-RAST_4440322_35870901
454		Unknown	Metagenome			1			MG-RAST_4441577_JCVI_READ_2164576
455		Unknown	Metagenome			1			MG-RAST_4441624_SCUMS_READ_SAR4339940
456		Unknown	Metagenome			1			SRA_SRR036384_SRR036384.146995
457		Unknown	Metagenome			1			SRA_SRR036384_SRR036384.209873
458		Unknown	Metagenome			1			SRA_SRR062152_SRR062152.346408
459		Unknown	Metagenome			1			SRA_SRR062244_SRR062244.299944
460		Unknown	Metagenome			1			SRA_SRR077323_SRR077323.170929
461		Unknown	Metagenome			1			SRA_SRR077351_SRR077351.122245
462		Unknown	Metagenome			1			SRA_SRR077353_SRR077353.274177
463		Unknown	Metagenome			1			SRA_SRR084746_SRR084746.88146
464		Unknown	Metagenome			1			SRA_SRR084747_SRR084747.102270
465		Unknown	Metagenome			1			SRA_SRR084747_SRR084747.91993
466		Unknown	Metagenome			1			SRA_SRR084748_SRR084748.140094
467		Unknown	Metagenome			1			SRA_SRR084748_SRR084748.58942
468		Unknown	Metagenome			1			camera_CAM_PROJ_AmazonRiverPlume_CAM_READ_0094508899
469		Unknown	Metagenome			1			camera_CAM_PROJ_AntarcticaAquatic_CAM_READ_0182170559
470		Unknown	Metagenome			1			camera_CAM_PROJ_GOS_JCVI_READ_2164576
471		Unknown	Metagenome			1			genbank_env_nt_AACY021549006.1
472		Unknown	Metagenome			1			kristiansson_et_al_KN-1766_R5_F05ABFH01BZXDI
473		Unknown	Metagenome			1			kristiansson_et_al_KN-1766_R6_F05ABFH01BBLYG
474		Unknown	Metagenome			1			kristiansson_et_al_KN-1766_S_F05ABFH01AZNG8
475		Unknown	Metagenome			1			kristiansson_et_al_KN-1766_S_F05ABFH01AZNG8

## Sheet: Column headers
Group	Class	Location	Species / Origin	Reference	doi	Group size	Accno	Comment	Group members (Accessions)
Grouping of hits (sequence fragments) against the hidden Markov model by Blastclust using settings: 90% percent identity, 25% coverage threshold.	Describes what class of qnr or qnr-like gene that was identified in this group	Chromosome, Plasmid or Unknown	If gene has been associated with a specific species, that species is listed here. Labeled "Metagenome" if all sequences in group originate from a metagenomic dataset	Reference to the publication describing the gene	Document Object Identifier to the publication describing the gene	Number of fragments in group (all fragments not necessarily belonging to the class of genes listed on current row)	Accession numbers (GenBank) for the identifying member of this class. From publication if available	Additional information	A space separated listing of accession numbers for all sequences that clustered into this group. Accession numbers are prefixed with information on what database they belong to
